# Supplementary material for: Clinical Implications of Kinesiotaping for Forearm Muscle Function: Acute Effects on Grip Strength, Pain Sensitivity, and Muscle Oxygenation in Healthy Active Adults: A Randomized Controlled Trial
Source: Healthcare (Basel). 2025 Dec 8;13(24):3211. doi: 10.3390/healthcare13243211 (PMC12733196; doi:10.3390/healthcare13243211)
Supplement: Supplementary file 1 [file healthcare-13-03211-s001.zip]

Archive with 1 entries (1 files):
- healthcare-3988706-supplementary.pdf
